# Supplementary material for: Combined Exogenous Activation of Bovine Oocytes: Effects on Maturation-Promoting Factor, Mitogen-Activated Protein Kinases, and Embryonic Competence
Source: Int J Mol Sci. 2023 Oct 31;24(21):15794. doi: 10.3390/ijms242115794 (PMC10649646; doi:10.3390/ijms242115794)
Supplement: Supplementary file 1 [file ijms-24-15794-s001.zip]

Archive with 1 entries (1 files):
- ijms-2615435-Supplementary Table S1.pdf
